# Supplementary material for: Supraglottic airway devices for blind endotracheal intubation: A systematic review
Source: PLoS One. 2024 Dec 11;19(12):e0315301. doi: 10.1371/journal.pone.0315301 (PMC11634001; doi:10.1371/journal.pone.0315301)
Supplement: S1 Table — (XLSX) [file pone.0315301.s003.xlsx]

## Sheet: S1_Table.
	S1 Table. Dataset with the data of the included studies.
				PARTICIPANTS		INTERVENTION		COMPARISON	OUTCOMES
	Author, year (country)	Language	Intubated population / n=procedures	Population that IOT / n=participants		Device type / n=procedures		Technique other than the "blind" one	Outcome/Intubation Time.	Outcome/Success Rate.	Outcome/Perception of difficulty
	Zuercher, 2022, Swiss	English	Patients scheduled elective surgery/ n=99 patients/ n= 137 procedures	Anesthesiologists/n=3		1. (intubating Laryngeal Tube Suction-Disposable) iLTS-D/n=50 ptes/n=79 procedimientos. 2. (Laryngeal Mask Airway) LMA Fastrach/n=49 ptes/n=58 procedimientos.		NA	1.iLTS-D: 43.6 sg/(SD: 14). 2.Fastrach: 50.4 sg/(SD 19)	1. Overall Success Rate: iLTS-D: 35/50 (70%) - Fastrach: 45/49 (91.8%). 2.Success rate 1st attempt: iLTS-D: 21/50 (42.6%) - Fastrach: 40/49 (81.6%)	NA
	De Rosa, 2018, Italy	English	Manikin	Specialist doctors/n=12 - nurses/n=32 - non-medical staff/n=3		1.Spritztube/n=47procedures (successful) 2.Fastrach™/n= 40procedures (successful)		NA	Fastrach™ (mediana 79sg, (RI 60-90)	Success rate. Fastrach™: 34/40 (85%)	Ease of insertion Spritztube (very easy = 27; easy = 18; Moderate = 2) versus Fastrach™ (very easy = 5; easy = 32; Moderate = 4; difficult = 5; very difficult = 1)
	López Correa, 2016, Spain	Spanish	Patients scheduled elective surgery/n= 80 patients	Anesthesiologists/n=3		1. AuraGainTM/n=40 patients/n=69 procedures 2. Fastrach AML/n=40 patients/n=50 procedures		NA	Not evaluated	Intubation 1st attempt: Ambu® AuraGainTM 13.5% (5/37), versus ILMA FastrachTM 66.6% (24/36) (p-value<0.001) Global success in intubation: Ambu® AuraGainTM 18.9% (7/37), versus ILMA FastrachTM 73.68% (28/38)(p-value<0.001)	Describe complications.
	Ott, 2020, Germany	English	Manikin/n=126 students/n= 630 procedures	Medical students/n=126.		1.ILTS-D2/n=63 students/n=315 procedures. 2.FASTRACH/n=63 students/n=315 procedures		NA	Intubation through the device: -ILTS-D2: 95-100%, -FASTRACH 98-100% (With a longer time for the ILTS-D2 of 2 seconds that has no clinical impact) First attempt FT: Me: 19 s (IQR: 17 -22) First Attempt ILTS: 23 S (IQR: 20 - 26 Second Attempt FT: 16 (15 - 19) Second Attempt: ILTS: 20 (17 - 22) Third Attempt FT: 15 (14-18) Third Attempt ILTS: 18 (16 - 21) Fourth attempt FT: 15 (13-18) Fourth ILTS At…	TRY 1. FT: 63/63 (100%) ILTS: 62/63 (98%) TRY 2. FT: 63/63 (100%) ILTS:61/63 (97%) TRY 3. FT:62/63 (98%) ILTS: 60/63 (95%) I TRIED 4. FT:61/62 (98%) ILTS:62/63 (98%) TRY 5. FT: 63/63 (100%) ILTS: 63/63 (100%) GLOBAL EXIT RATE: -ILTS: 97.8%. - FT: 99.4%	Not reported
	Fun, 2007, Singapore	English	Patients scheduled for gynecologic surgery/n=60 patients/n=180 procedures	Anesthesiologists/n=?? -ILMA/n=30 patients. -GlideScope/n=30 patients		Intubation via ILMA/n=44 procedures Intubation via GlideScope/n=32 procedures		Videolaryngoscope GlideScope	1. Mean intubation time in sec: A- GlideScope: 35.7 +/- 10.7DS. B- ILMA: 68.4 +/- 23.5 SD IOT Time: ILMA: 21 s (DS:20.9) 2. Success in intubation on 1st attempt: A- GlideScope: 29/30 (96.6%) B- ILMA: 19/30 (63.3%)	OVERALL SUCCESS RATE: 1. GLIDESCOPE: 29/30. (96,6%). 2. ILMA: 27/30 (90%). First Attempt Success Rate: 1.GlideScope: 29/30 (96.6%) 2.ILMA:19/30 (63.3%)	Not reported
	Gawlowsky, 2017, Polonia	English	Manikin/n=46 paramedics/n=276 procedures	Paramedics without training in the use of devices /n=46		Igel/n=138 procedures		Macintosh Conventional Laryngoscope/n=138 procedures	SCENARIO A: Normal Airway Intubation Time: MAC: 19 (IQR, 18-21)sec. iGEL: 12 (IQR 11-13) sec. SUCCESS RATE ON THE FIRST ATTEMPT: MAC: 86.5%. iGEL: 95.5. Average time for iGEL placement: 5sec (IQR 4-6 sec). SCENARIO B: Manual cervical stabilization intubation time: MAC: 20 sec (18-22); iGEL: 11.5. Success in intubation: MAC: 39 (84.8%); iGEL: 46 (100%). SCENARIO C: Cervical Collar Stabilization In…	Scenario A success rate: MAC:46/46 (100%). IGEL: 44 (95.7%) scenario B: MAC: 39/46 (84.8%), IGEL: 46/46, (100%) Scenario C. MAC: 38/47 (82.6%), igel: 46/46 (100%) Overall Success Rate: MAC: 100%- iGEL: 95.7%	Reduced need for mobility of the head extension angle and compression of the teeth Scenarios A : MAC: 2.5 (2-4) - igel : 2 (2-4) Scenario b: MAC: 4.5 (3 - 6), IGEL: 2.5 (2-4) Scenario C: 6 (4.5 - 7). Igel: 2.5 (2 - 4.5) VAS scale 1 (extremely easy) - 10 (extremely difficult).
	Melissopoulou, 2014, Greece	English	Manikin/n=45 nurses/n=135 procedures	Nurses/n=45 -WITHOUT/n=23 -Igel/n=22		"- ILMA/n=36 procedures WITHOUT compressions/n=33 procedures WITH compressions. - IGEL/n=33 procedures WITHOUT compressions/n=33 procedures WITH compressions		NA	AVERAGE INTUBATION TIME: -ILMA: 21.29 sec +/- 0.50; -iGEL: 19.20 +/- 0.49 - The average iot time without compressions was 19.50+/- 0.45 and with compressions it was 21.00 +/- 0.49	IOT OVERALL SUCCESS RATE: -ILMA: 91.9 % without compressions and 84.4 % with compressions ( p=0.089). -iGEL: 83.7% without compressions and 82.2% with compressions (p=0.872). SUCCESS RATE ON THE FIRST ATTEMPT: -ILMA: 86.7% without compressions and 77.8/ with compressions (p= 0.272); iGEL: 82.2% without compressions and 73.3% with compressions (p=0.313) THEY SAY THERE IS NO STATISTICALLY SIGNIFICA…	NA
	Kurowski, 2015, Poland	English	Manikin/n= 120 emergency technicians/n=480 procedures	Emergency Medical Technicians/n=120		Supraglottic Airway Laryngopharyngeal Tube (S.A.L.T) device/n=240 procedimientos		Macintosh laryngoscope/n=240 procedures	Mean time (a) of intubation: -SALT: 18.75 sec (+-6.44). -SALT intubation time WITH compressions: 20.42 sec (+-7.54). -SALT INTUBATION time WITHOUT compressions: 17.97 sec (+-5.33)	Success rate 1st SALT attempt: WITH compressions= 82%, WITHOUT compressions= 91%. SALT intubation success rate: WITH compressions= 84.33%, WITHOUT compressions= 96.23%	NA
	Uribe-Valencia, 2014, Colombia	Spanish	Manikin/n= 90 students and APH/n=102 procedures	Medical students, army first aid, and prehospital care personnel/n=90		supraglottic laryngopharyngeal tube SALT/n= 102 procedures		NA	Mean time intubation 1st attempt (median): 16 sec (IQR=13-20). Mean time intubation 2nd attempt (median): 19 sec (IQR=18-25.75). Average time intubation 3rd attempt (median): 24 sec (IQR= NA)	Success rate 1st attempt = 81/90 (90%) -Overall success rate = 89/90 (98.8%)	Perceived degree of difficulty: Very easy = 44/90 (48.9%) Easy = 43/90 (47.8%) Neither easy nor difficult = 2/90 (2.2%) Very difficult = 1/90 (1.1%)
	Shavit, 2015, Israel	English	Manikin/n= 29 military doctors/n=58 procedures	Military Physicians/n=29		I-LMA Fastrach/n=29		intubation with DL/n=29	"-Duration of tracheal intubation I-Fastrach AML: 54.2 sg (SD= 9.8 sg) [CI] 3.8–15.6 s; p < 0.002). "-Time to correct placement of Fastrach I-AML in the VA: 26.9 sg (SD= 4.8 sg)	Success rate 1st attempt I-LMA Fastrach= 27/29 (93.1,%) p=0.025, IC= 1.0–3.4.	I-LMA as easier to use 4 (RIQ 4-5), 95% CI 0.5–2.0; p < 0.0001
	Ott, 2015, Germany	English	Manikin/n=64 students md/n= 512 procedures	Medical students/n=64		iLTS-D: 256 LMA - Fastrach: 256		Not reported	FASTRACH: MeT1:19. (RI: 16.0 - 24.75), MeT2: 15 seg. (RI: 12.25 - 17.0), MeT3: 14 seg. (RI: 12.0 - 16.0), MeT4: 14 seg. (RI: 12.0 - 16.5). ILTS-D: MeT1:19 seg. (RI: 16.0 - 22.75), MeT2: 16 seg. (RI: 14.0 - 19.0), MeT3: 15 seg. (RI: 13.0 - 17.75), MeT4: 14 seg. (RI: 12.0 - 17.0)	FASTRACH: T1: 63/64 (98.4%),T2: 64/64 (100%), T3: 64/64 (100%), T4: 64/64 (100%). ILTS-D: T1:63/64 (98.4%), T2:63/64 (98.4%), T3:63/64 (98.4%), T4: 64/64 (100%).	Each student was asked to grade each device from 1 (best) to 6 (worst) after four trials with one device. FASTRACH: 2 (RI: 1-2) ILTS-D: 1.5 (RI: 1-2)
	Komasawa, 2014, Japan	English	Manikin/n=20 doctors/n= no known procedures	Physicians with less than 1 year of experience with anesthesia/n=20.		air-Q aura-i Fastrack i -gel		Not reported	Not reported	air-Q: 15/19 (78.94%) aura-i: 14/19 (73.68%) i-gel: 12/16 (75.0%) Fastrack: 10/18 (55.55%)	Not reported
	Michalek, 2010, United Kingdom	English	Manikin/n=25 doctors/ n= 450 procedures	5 consultants 9 ST3 + anaesthetists 5 ST1-2 anaesthetists 6 staff grade anaesthetists n=25 medicos		ILMA -Fastrach/n=225 procedures I-Gel/n=225 procedures		Fibrobronchoscpium Aintree Bougie	NOT measured in the study	ILMA: 199/225 (88.4%) I-gel: 114/225 (50.7%)	NOT measured.
	Alonso, 2012, Spain	Spanish	Manikin/n= 6 residents/n= 300 procedures	Residents/n=6.		Fastrach/n=300 procedures		Not reported	It is not adequate because they measure from the beginning of Fastrach placement to orotracheal intubation. X̅: 25 sec. (DS: 11.71)	First attempt: 252/300 (84%) Second Attempt: 40/300 (13.33%)	NOT measured.
	Bielski, 2018, Poland	English	Manikin/n= 134 doctors/n= 1206 procedures	Doctors/n=134		"-I-Gel size 4 (Intersurgical Ltd., Wokingham, UK)/n= 402 procedures -Air-Q size 4.5 (Mercury Medical, Florida)/n=402 procedures		Macintosh laryngoscope/n= 402procedures	Stage 1 (No chest compression)Time to Supraglottic Airway Device Placement (Median and RI) iGEL 8.5 [7.5–12]; Air-Q 14.5 [11–17] p-value = 0.011 Endotracheal Intubation Time (Median and RI) iGEL 19 [16–25]; Air-Q 23 [16.5–31]; MAC 24.5 [21–32] Stage 2 (WITH chest compression) Time to Supraglottic Airway Device Placement (Median and RI) iGEL 9 [8–12]; Air-Q 15.5 [12–18] Endotracheal Intubation Tim…	Stage 1 (No chest compression) Intubation rate - 1st attempt iGEL 109 (81.3%); Air-Q 100 (74.6%); MAC 96 (71.7%) Intubation Rate - 2nd Attempt iGEL 24 (18.0%); Air-Q 21 (15.7%); MAC 27 (20.1%) Overall Intubation Success Rate iGEL 134 (100%); Air-Q 132 (98.5%); MAC 127 (94.8%) Stage 2 (WITH chest compression) Intubation rate - 1st attempt iGEL 107 (79.9%); Air-Q 100 (74.6%); MAC 56 (41.8%) Intubat…	Ease of use (scale from 1 - 100) Scenario 1: (median and RI) iGEL 35 [27–37]; Air-Q 36 [27.5–40]; MAC 42 [36–47] Scenario 2: (median and RI) iGEL 36 [26–38]; Air-Q 38 [27–44]; MAC 69 [51–77] Scenario 3: (median and RI) iGEL 36 [27–39]; Air-Q 40 [29–46]; MAC 80 [63–84]
	Szarpak, 2015, Poland	English	Manikin/n= 210 paramedics/n= 1267 procedures	Paramedics/n=210		1. ILMA (Intavent Direct Ltd, Buckinghamshire, United Kingdom), N= 303 procedimientos 2. Cobra PLA (Engineered Medical Systems Inc, Indianapolis, IN), N= 348 procedimientos 3. Supraglottic Airway Laryngopharyngeal Tube (SALT) (ECOLAB, St. Paul,MN), N= 233 procedimientos 4. Air-Q (MercuryMedical, Clearwater, FL), N= 383 procedimientos		NA	Endotracheal intubation time (average and SD) ILMA DOESN'T SAY, Cobra PLA DOESN'T SAY, SALT 17.2 ± 4.6 seconds, Air-Q 49.2 ± 19.6 seconds	Intubation rate - 1st attempt ILMA 76.7%, Cobra PLA 58.1%, SALT 90.5%, Air-Q 54.7% Intubation Rate - 2nd Attempt ILMA 7.6%, Cobra PLA 18.1%, SALT 8.1%, Air-Q 8.1% Overall Success Rate (Calculated) ILMA 86.7%, Cobra PLA 85.7%, SALT 100%, Air-Q 71.4% Intubation failure rate ILMA 13.3%, Cobra PLA 14.3%, SALT 0%, Air-Q 28.6%	Difficulty intubating (scale of 1 - 5), with 5 being very hard. Average ILMA 2.2, Cobra PLA 2.4, SALT 1.6, Air-Q 3.3
	Anuradha, 2017, India	English	Elective surgery patients/n=80/n=101 procedures	Senior anesthesiologist/n=1		1. I-gel/n=56 procedures 2. Fastrach/n=45 procedures		NA	Time to intubation first attempt. - I-gel: Medium: 15.88 SD: 2.49 - Fastrach: Meida: 16.31 DS: 3.04	First attempt. - I-gel: 60% 24/40 - Fastrach: 87.5% 35/40 Overall success. - I-gel: 72.5% 29/40 - Fastrach: 95% 38/40	NOT measured.
	Darlong, 2011, India	English	Pacoentes elective surgery/n=60/n=81 procedures	NOT reported		1. CPLA/n=47 procedures 2. Fastrach/n= 34 procedures		NA	Total time of successful intubation. - CPLA: Medium: 9 RIC: 3 - 106 - Fastrach: Medium: 4 RIC: 3 - 90	First attempt. - CPLA: 63.33% 19/30 - Fastrach: 70% 21/30 Total success. - CPLA: 86.7% 26/30 - Fastrach: 90% 27/30	NOT measured.
	Halwagi, 2012, Canada	English	Patients elective surgery/n=160/n=cannot be calculated	A senior anesthesiology resident with experience > 20 uses of each mask.		1. I-gel/n=80 patients 2. Fastrach/n=80 patients Up to 3 attempts per patient were allowed		NA	TieTotal Overall Successful Intubation Time - I-gel: Medium: 22 SD: 13 s. - Fastrach: Average: 30 DS 31 s. Total time of successful intubation on the first attempt. - I-gel: Medium 19 SD: 4 s. - Fastrach: Medium 18 DS: 3 s.	First attempt. - I-gel: 69% 55/80 - Fastrach: 74% 59/80 Total success. - I-gel: 73% 58/80 - Fastrach: 91% 73/80	NOT measured.
	Kapoor, 2014, India	English	Elective surgery patients/n=100/n=130 procedures	The researcher. It does NOT say what level of anesthesiologist he is.		1. I-gel/n=50 patients/n= 67 procedures 2. Fastrach/n=50 patients/n= 63 procedures 2 attempts per patient were allowed		NA	Total Overall Successful Intubation Time - I-gel: Medium: 24.04 SD: 9.42 s. - Fastrach: Average: 20.96 SD 8.23 s. Total time of successful intubation on the first attempt. - I-gel: Medium: 23.10 SD: 9.50 s. - Fastrach: Average 18.81 SD: 7.86 s.	First attempt. - I-gel: 66% 33/50 - Fastrach: 74% 37/50 Total success. - I-gel: 82% % 41/50 - Fastrach: 96% 48/50	NOT measured.
	Karim, 2011, USA	English	Elective surgery patients/n=154/n=182 procedures	Professors Department of Anesthesia/n=154 patients		1. Fastrach/n=76 patients/n= 80 procedures 2. Air-Q/n=78 patients/n= 102 procedures		NA	Total Overall Successful Intubation Time - Fastrach: Medium: 27 IQR: 23 - 32 s. - Air-Q: : Medium: 35 IQR: 25 - 155 sec.	First attempt. - Fastrach: 94% 71/76 - Air - Q: 70% 54/78 Total success. - Fastrach: 99% 75/76 Air - Q: 77% 60/78	NOT measured.
	Liu, 2008, Singapore	English	Patients with elective surgery/n=271/n=152 procedures	Anesthesiologists/n=4		1. Fastrach/n=137 patients/n=152 procedures		LMA CTrach	Total time of overall successful intubation. - Fastrach: Median: 100 (IQR 74-121)	First attempt. - Fastrach: 67.9% 93/137 Total success. Fastrach: 96.4% 132/137	NOT measured.
	Malhotra, 2016, India	English	Elective surgery patients/n=120/n=173 procedures	Anesthesiologists/n=3		ILMA/n=60patients/n=85 procedures Air- Q/n=60 patients/n=88 procedures		NA	Intubation Time (insertion device + intubation). ILMA: average: 20.15 SD: 15 Air - Q: medium: 15 OD: 5	First attempt. - ILMA-Fastrach: 81.8% 45/60 - Air-Q: 67.2% 39/60 Total success. - ILMA-Fastrach: 91.6% 55/60 - Air-Q: 96.6% 58/60	Ease of intubation, - IlMA - Fastrach: Easy:47 85.4% Moderate: 4 7.2% Hard:4 7.2% - Air-Q: Easy: 51 87.9% Moderate: 7 12% Hard:0
	Neoh, 2012, Malaysia	English	Elective surgery patients/n=160/n=232 procedures	Anesthesiologists/n=1		Air-Q/n=80 patients/n=132 procedures Fastrach/n=79 patients/n=100 procedures 3 attempts for each patient, in Fastrach the intubation was only done with 79, because there was one patient who could not put on the mask.		NA	NOT measured.	First Attempt. Air-Q: 63.75% 51/80 Fastrach: 82.3% 65/79 Total success. Air-Q: 75% 60/80 Fastrach: 97.4% 77/79	Air-Q: Easy: 75% - Moderado: 0 Difficult:25% Fastrach: Easy: 93.67% - Moderado: 3.79% Difficult:2.53%
	Teoh, 2007, Singapore	English	Elective surgery patients/n=84/n=124 procedures	Anesthesiologists/n=2		ILMA 1 USE/n=42 Patients/n= 64 procedures Reusable ILMA/n=42 patients/n= 60 procedures Up to 3 attempts		NA	Total time to successful insertion. ILMA 1 use: average 101.4 s (SD:63.2) Reusable ILMA: Mean 90.4 s (SD: 46.1) Time from ILMA to ETCO2 after passing the tube and removing the mask.	First attempt. ILMA 1 Use: 62.5% 25/40 Reusable ILMA: 67.5% 27/40 They do it over 40 because there were 2 failed masks, so they were not intubated by the mask. Total success ILMA 1 Application: 100% 40/40 ILMA reusable: 100% 40/40	Scale from 0-(very easy) to 100 (very difficult) ILMA 1 Use: Median: 10 (IQR: 0-100) Reusable ILMA: Median: 10 (IQR: 0-100)
	Sethi, 2017, India	English	Elective surgery patients/n=90/n=133 procedures	Anesthesiologists/n=1		AuraGain/n=45 patients/n=74 procedures Air-Q/n= 45 patients/n= 59 procedures 2 attempts at macabre passage and blind intubation.		NA	Time to intubation (when going through the mask) AuraGain: Medium 26 s (IQR:25 - 27) Air-Q: Medium: 22 (IQR: 21 - 24)	First attempt. AuraGain: 35.6% 16/45 Air-Q: 68.9% 31/45 Total success: AuraGain: 53.3% 24/45 Air-Q: 80% 36/45	Scale: Easy/ moderate/hard/ impossible) AuraGain: Easy: 10/45 22.2% Moderate: 8/45 17.7% Hard:6/45 13.3% Impossible: 21/45 46.6% Air-Q: Easy: 19/45 42.2% Moderate: 11/45 24.4% Hard:6/45 13.3% Impossible: 9/45 20%
	Garzon, 2014, Spain	Spanish	Elective surgery patients/n=80/n=92 procedures	Anesthesiologists/n=3		FasFastrach/n=40 patients/n= 50 procedures Air-Q/n= 40 patients/n=42 procedures 2 attempts at blind intubation by mask.		NA	NOT measured.	First attempt: Fastrach: 66.67% 24/36 Air-Q: 58.33% 14/24 Success totsl. Fastrach: 70% 28/40 Air-Q: 60% 24/40 Total success in well-ventilated spaces: Fastrach: 78.95% 30/38 Air-Q: 75% 24/32	NOT measured.
